# Supplementary material for: Structures of the Insecticidal Toxin Complex Subunit XptA2 Highlight Roles for Flexible Domains
Source: Int J Mol Sci. 2023 Aug 25;24(17):13221. doi: 10.3390/ijms241713221 (PMC10487846; doi:10.3390/ijms241713221)
Supplement: Supplementary file 1 [file ijms-24-13221-s001.zip]

Archive with 1 entries (1 files):
- ijms-2562291-supplementary.pdf
